# Supplementary material for: The Biogeography of Apicomplexan Parasites in Tropical Soils
Source: Ecol Evol. 2025 Jun 2;15(6):e71478. doi: 10.1002/ece3.71478 (PMC12130279; doi:10.1002/ece3.71478)
Supplement: Supplementary file 2 — Table S1. Metadata of all samples (N = 205) used in this paper. Table S2. Mean relative abundance of Apicomplexa taxa across 171 samples. Table S3. The output of Spearman correlations between the community composition (Bray‐Curtis) of overall Apicomplexa, Eugregarinorida, and Neogregarinorida and a suite of abiotic and biotic variables. Table S4. The output of the best subset of variables explaining the community composition (Bray‐Curtis) of overall Apicomplexa, Eugregarinorida, and Neogregarinorida. Table S5. The output of Spearman correlations between the richness of overall Apicomplexa, Eugregarinorida, and Neogregarinorida and a suite of abiotic and biotic variables. Table S6. The output of Spearman correlations between the community composition (Bray‐Curtis) of overall Metazoa, Annelida, Arthropoda, and Nematoda and a suite of abiotic and biotic variables. Table S7. The output of the best subset of variables explaining the community composition (Bray‐Curtis) of overall Metazoa, Annelida, Arthropoda, and Nematoda. Table S8. The output of Spearman correlations between the richness of overall Metazoa, Annelida, Arthropoda, and Nematoda and a suite of abiotic and biotic variables. Table S9. The output of Spearman correlations between the z‐scored relative abundances of Apicomplexa and Metazoa and a suite of abiotic variables for the two distinct subnetworks. Table S10. The sum of edges (or connections) between Apicomplexa and Metazoa taxa in the two subnetworks. Table S11. The sum of edges (or connections) between Apicomplexa and other protist taxa in the two subnetworks. [file ECE3-15-e71478-s001.xlsx]

## Sheet: SI Table 1
Site	Soil.pH.water.2017	ResinP.ppm.2017	Total.C.per	DOC_mg.C_kg	Meh.Al.mg.Al_kg	NH4.mg.N_kg	Meh.Fe.mg.Fe_kg	Meh.K.mg.K_kg	Meh.Mg.mg.Mg_kg	NO3.mg.N_kg	Meh.Mn.mg.Mn_kg	SULF	LOI.per	MAP	MAT	Meh.Ca.mg.Ca_kg	Meh.Zn.mg.Zn_kg	NPP_2008_2019	Latitude	Longitude	PlotCreated
Alb_0204	4.13	0.755112	0.673021	2.54407	3.01657	-0.346787	2.49471	1.37291	1.03342	0.453318	0.0413927	-0.30103	14	1864	27	1.23045	-0.221849	0.38	8.97661	-79.5642	Albrook
B1_0202	6.24	0.644439	0.731589	2.01974	3.32623	0.514548	2.22994	1.97267	2.47943	0.552668	2.53237	0.770852	21.83	2635	25.9	3.44484	0.361728	0.54	9.15209	-79.8491	B1
B1_0303	6.69	0.522444	0.641474	2.28317	3.49647	0.311754	2.39094	2.16435	2.21165	0.499687	2.47756	0.579784	20.01	2635	25.9	2.92932	0.716003	0.54	9.15209	-79.8491	B1
B1_0402	5.62	0.363612	0.622214	1.9805	3.41206	0.392697	2.21932	1.82802	2.20925	0.292256	2.625	0.623249	18.83	2635	25.9	3.22701	0.544068	0.54	9.15209	-79.8491	B1
B1_0404	6.68	0.451786	0.636488	1.89796	3.44014	0.39794	2.19921	1.77232	2.22943	0.359835	2.62778	0.612784	20.49	2635	25.9	3.28015	0.579784	0.54	9.15209	-79.8491	B1
B3_0202	6.25	1.10687	0.401401	2.20552	2.94846	0.00165658	2.06893	1.62014	2.27184	0.222267	2.53148	0.491362	16.1766	2566	26.2	2.95602	0.380211	0.54	9.14939	-79.8518	B3
B3_0301	6.46	0.580925	0.855519	2.0232	2.8001	0.474491	1.99344	1.91803	2.55654	0.662184	2.56205	0.792392	24.1631	2566	26.2	3.77311	0.851258	0.54	9.14939	-79.8518	B3
B3_0303	6.29	0.950365	0.667453	2.05645	2.80787	0.630171	2.05231	1.70757	2.43933	0.362034	2.58704	0.662758	21.8746	2566	26.2	3.43616	0.672098	0.54	9.14939	-79.8518	B3
B3_0404	6.41	0.392697	0.550228	2.25514	3.07004	0.0115626	2.30406	1.95952	2.9286	0.356883	2.00732	0.78533	18.0858	2566	26.2	3.46099	0.278754	0.54	9.14939	-79.8518	B3
B3_0503	7.4	0.201397	0.587711	1.70937	2.88846	-0.207024	2.20548	2.52114	2.71508	0.533461	2.47625	0.681241	17.9275	2566	26.2	3.40564	0.986772	0.54	9.14939	-79.8518	B3
B6_0101	6.63	0.997386	0.575188	2.44786	3.62296	0.441186	2.53199	1.75282	2.23704	0.353713	2.21192	0.544068	18.0807	2635	25.9	3.00617	0.278754	0.54	9.153	-79.8497	B6
B6_0103	6.33	0.623249	0.746634	2.34161	3.6168	0.486726	2.75012	1.52375	2.26102	0.40818	1.97681	0.672098	22.4623	2635	25.9	3.05911	0.431364	0.54	9.153	-79.8497	B6
Car_0402	4.47	1.06521	0.92993	2.54531	3.10843	0.0211893	2.56324	1.41996	1.34439	0.858537	0.361728	-0.30103	20.25	1891	26.9	1.47567	0.491362	0.38	8.99074	-79.567	Cardenas
Car_0404	4.59	0.595496	0.767156	2.57171	3.19058	0.399674	2.01157	1.37658	1.21748	0.574031	1.04532	0	14.48	1891	26.9	1.38382	0.20412	0.38	8.99074	-79.567	Cardenas
Carit_0202	6.64	0.808886	0.445604	1.47712	3.05778	-0.387216	2.27277	2.40466	2.93576	0.143015	1.78104	0.431364	11.88	2200	26	3.68553	0.342423	0.7	9.08519	-79.6077	Caritas
Carit_0204	6.78	0.421604	0.638489	1.72428	2.92983	-0.136677	2.23553	2.49831	2.66323	0.283301	1.97497	0.491362	16.01	2200	26	3.52384	0.342423	0.7	9.08519	-79.6077	Caritas
Carit_0303	7.17	0.755112	0.367356	1.54407	2.979	-0.244125	2.22866	2.50092	3.01473	-0.522879	1.90795	0.39794	39.87	2200	26	3.48001	0.0791812	0.7	9.08519	-79.6077	Caritas
Carit_0404	6.96	0.523746	0.583199	1.82607	2.92174	0.0827854	2.2393	2.14644	2.73199	0.320146	2.12646	0.380211	12.38	2200	26	3.58197	0.380211	0.7	9.08519	-79.6077	Caritas
CC_p40_03	6.24	1.5738	1.10958	1.94463	2.96284	0.318683	2.29447	1.66464	2.20085	0.464661	1.97359	0.623249	32.5393	2419	26.1	4.01621	0.431364	0.68	9.21132	-79.6	P40_CampoChagres
CDP_tr0104	6.51	1.0162	0.55145	2.21322	3.13017	0.149482	2.33546	1.36549	1.56229	0.0805956	-0.09691	0.50515	16.0401	3219	25.8	1.49693	-0.221849	0.63	9.28023	-79.9809	CaminoDePiña
CDP_tr0105	6.68	0.813581	0.480007	2.37655	2.98019	-0.0237963	2.07518	1.36173	2.24944	0.232649	1.49969	0.544068	14.7669	3219	25.8	3.0786	0.361728	0.63	9.28065	-79.9804	CaminoDePiña
CDP_tr0202	5.33	-0.69897	0.690196	2.8304	3.15921	-0.0346311	2.28307	1.26717	1.989	0.169423	0.643453	0.447158	19.7933	3219	25.8	2.055	0.633468	0.63	9.27697	-79.9781	CaminoDePiña
CDP_tr0204	4.81	-0.79588	0.780317	2.7485	3.08314	-0.314953	2.07262	1.41162	2.65099	-0.0309367	1.3927	0.544068	21.2329	3219	25.8	3.26567	0.230449	0.63	9.27693	-79.9783	CaminoDePiña
CDP_tr0205	5.28	-0.69897	0.748188	2.79661	3.1417	-0.0428614	2.39023	1.4624	1.72263	0.38336	0.146128	0.414973	21.3791	3219	25.8	1.46687	-0.30103	0.63	9.27682	-79.978	CaminoDePiña
CDPl_0103	6.16	0.765669	0.638489	1.818	3.02301	-0.0126237	2.25139	2.54998	2.81104	0.445785	1.91169	0.414973	16.4124	2362	25.7	3.49927	0.690196	0.7	9.09282	-79.6514	CaminoDePlantacion
CDPl_0105	6.52	1.04766	0.517196	1.65173	3.08739	-0.0555941	2.28758	2.40993	2.91934	-0.0753132	1.93146	0.431364	15.1858	2298	26	3.61809	0.591065	0.7	9.09127	-79.6522	CaminoDePlantacion
CDPl_0202	6.39	1.62552	0.814913	1.80199	2.9352	0.0559171	2.32675	2.49679	2.78611	0.451461	2.19201	0.579784	21.8316	2298	26	3.70449	0.908485	0.7	9.0891	-79.653	CaminoDePlantacion
CDPl_0204	5.67	0.424882	0.747412	1.97239	2.98704	0.499967	2.27577	2.3865	2.74155	0.466804	2.11461	0.681241	20.719	2298	26	3.55345	1.44716	0.7	9.08792	-79.6542	CaminoDePlantacion
CG_0202	7.22	0.727541	0.465383	2.07918	2.87552	0.474216	2.11361	1.85065	2.68034	0.567026	2.31408	0.60206	10.52	1828	26.9	3.31454	0.50515	0.38	8.91182	-79.5868	CerroGalera
CG_0303	7.35	0.822822	0.587711	1.86332	2.68583	0.155336	2.11893	1.50515	2.82517	0.550228	2.35449	0.623249	12.1	1828	26.9	3.47334	0.278754	0.38	8.91182	-79.5868	CerroGalera
CG_0402	6.95	1.30038	0.755112	2.06446	2.58917	0.152288	2.42325	1.68395	2.98055	0.718502	1.64345	0.863323	15.49	1828	26.9	3.57707	0.591065	0.38	8.91182	-79.5868	CerroGalera
CG_0404	7.27	0.638489	0.556303	1.73239	2.765	-0.0132283	2.24477	1.49415	2.72066	0.536558	2.37767	0.50515	12.01	1828	26.9	3.43979	0.39794	0.38	8.91182	-79.5868	CerroGalera
Chil_tr0101	7.09	0.710963	0.895975	1.6892	3.06893	0.368163	2.16997	1.37107	2.81704	0.0451362	1.29667	0.255273	23.3237	2384	26.3	3.90461	0.0413927	0.68	9.21102	-79.597	Chilibre
Chil_tr0102	7.82	0.735599	0.802089	1.67576	3.1087	0.222518	2.06856	1.50379	2.89232	0.27909	1.29885	0.278754	18.6842	2384	26.3	3.68518	0.113943	0.68	9.21142	-79.599	Chilibre
Chil_tr0104	7.94	0.528917	0.828015	2.2106	2.7344	0.454639	1.84198	1.86451	2.6708	0.380752	2.01662	0.255273	17.9627	2384	26.3	4.22294	0.724276	0.68	9.21121	-79.599	Chilibre
Chil_tr0105	7.79	0.771587	1.36661	2.38869	2.6787	0.766754	2.13386	1.67943	2.82484	0.927216	2.15625	0.748188	51.4497	2384	26.3	4.09198	0.90309	0.68	9.21112	-79.598	Chilibre
CJ_0101	5.18	-1.09691	0.661813	2.30668	2.93515	0.245246	2.76989	1.32634	1.50106	-0.162941	0.939519	0.0413927	14.4026	3533	21.6	1.97681	-0.154902	0.66	9.22731	-79.389	CerroJefe
CJ_0103	4.64	-1.22185	0.674861	2.31888	2.91265	0.0817307	2.70449	1.28556	1.46389	-0.858412	0.845098	0.113943	18.7054	3533	21.6	2.07482	-0.154902	0.66	9.22731	-79.3908	CerroJefe
CJ_0104	4.9	-0.853872	0.577492	2.24834	3.01402	0.118094	2.52608	1.24797	1.45025	-1.46849	1.07188	0.176091	15.9804	3538	22	2.15806	-0.30103	0.66	9.22732	-79.3917	CerroJefe
CJ_0105	4.89	-1.09691	0.663701	2.22827	3.01317	0.344239	3.04575	1.24797	1.50106	-0.286645	0.924279	0.20412	19.2814	3538	22	2.09132	-0.154902	0.66	9.22732	-79.3926	CerroJefe
CL_tr0104	6.65	0.807535	0.863917	1.92324	2.89176	0.330693	2.11661	1.26007	2.71147	0.610021	2.47669	0.612784	23.5558	2052	26.6	3.63943	1.09342	0.7	9.02557	-79.6153	CerroLuisa
CL_tr0202	5.9	0.313867	0.62634	1.97818	2.94783	-0.0735596	2.19201	1.93902	2.7522	0.366521	2.10687	0.322219	18.5984	2052	26.6	3.29504	0.863323	0.7	9.0299	-79.6163	CerroLuisa
CL_tr0204	6.03	0.378398	0.668386	2.34616	2.95679	0.302074	2.35025	1.32838	2.65011	0.108896	1.34044	0.146128	19.2143	2052	26.6	3.0465	0.342423	0.7	9.02973	-79.6164	CerroLuisa
CL_tr0205	6.18	0.445604	0.651278	1.79309	2.94988	-0.161894	2.16197	1.37291	2.80366	0.347345	1.99255	0.380211	18.4543	2052	26.6	3.38824	0.544068	0.7	9.02989	-79.6166	CerroLuisa
Cla_tr0101	6.55	1.15106	0.691965	1.59808	2.82217	-0.227996	2.27646	1.53656	3.11544	0.393774	2.1186	0.176091	17.7702	1895	26.8	3.39664	0.716003	0.59	9.00401	-79.5663	Clayton
Cla_tr0102	6.62	0.716838	0.535294	1.74461	3.03862	-0.18267	2.19173	1.34635	3.30756	0.256409	1.82347	0.20412	17.0248	1895	26.8	3.51862	0.30103	0.59	9.0036	-79.5663	Clayton
Cla_tr0103	6.64	0.517196	0.465383	1.80701	2.98632	-0.119885	2.08707	1.77452	2.98241	0.0794481	1.70243	0.0791812	14.7221	1895	26.8	3.72935	0.662758	0.59	9.00332	-79.5662	Clayton
Cla_tr0104	6.7	0.928396	0.673021	1.76367	2.94503	-0.0595065	2.07882	2.02816	3.03667	0.357608	2.01995	0.361728	18.16	1895	26.8	3.71833	1.80482	0.59	9.00328	-79.5662	Clayton
Cla_tr0105	6.59	0.822822	0.563481	2.27716	2.95342	-0.0731824	2.15806	1.43616	2.52763	-0.27425	1.5832	0.20412	15.4673	1895	26.8	3.02131	1.40824	0.59	9.00339	-79.5662	Clayton
Cob1_0202	5.92	-1.04576	0.710117	2.41271	3.02869	0.118099	2.17114	1.77525	2.39375	0.499068	2.49485	0.716003	20.24	3152	23.9	3.07635	0.113943	0.66	9.20313	-79.3622	Coba1
Cob1_0404	5.61	-0.721246	0.636488	2.12016	2.97248	-0.00392635	2.22737	1.88874	2.33203	0.439806	2.53542	0.662758	16.73	3152	23.9	3.2447	0.361728	0.66	9.20313	-79.3622	Coba1
Cob2_0204	6.1	-1.1549	0.624282	2.18129	2.9427	0.33666	2.31154	1.51851	2.27921	0.21643	2.5945	0.770852	18.08	3522	22.8	3.03201	0.30103	0.66	9.20958	-79.3713	Coba2
Cob2_0303	5.91	-1.69897	0.665581	2.34904	3.03222	0.143327	2.27784	1.53908	2.23578	0.867232	2.47958	0.826075	20.8	3522	22.8	2.98664	0.380211	0.66	9.20958	-79.3713	Coba2
Cor_0202	6.8	0.424882	0.374748	1.88297	2.58805	0.123375	1.71265	1.81023	2.19728	-0.830548	1.45939	-0.242638	5.68968	1488	27.2	3.10016	-0.0457575	0.49	8.53218	-79.8994	Coronado
Cor_0303	6.61	0.214844	0.305351	1.75513	2.66492	0.179121	1.97267	1.60853	2.05115	-0.386585	1.57403	-0.236445	5.41541	1488	27.2	3.00595	-0.154902	0.49	8.53218	-79.8994	Coronado
CP_0202	5.14	0.587711	0.609594	2.61909	3.20976	0.348305	2.04297	1.52504	1.3784	0.320146	1.43136	0.255273	13.99	2255	26.5	1.78247	0	0.71	9.12099	-79.6973	CerroPelado
CP_0204	5.11	0.954725	0.674861	2.62428	3.11916	-0.09691	2.25768	1.45637	1.43775	0.770115	1.35793	-0.0457575	13.49	2255	26.5	1.8704	-0.154902	0.71	9.12099	-79.6973	CerroPelado
CP_0303	5.2	0.447158	0.617	2.57749	3.22097	-0.318759	2	1.48714	1.85612	0.684845	1.03342	0.230449	13.69	2255	26.5	2.40037	0.579784	0.71	9.12099	-79.6973	CerroPelado
CP_0402	4.83	0.462398	0.647383	2.61805	3.15204	0.201397	2.08386	1.30535	1.55991	0.748188	0.995635	0.176091	13.23	2255	26.5	2.17026	-0.09691	0.71	9.12099	-79.6973	CerroPelado
CP_0404	4.77	0.456366	0.593286	2.58883	3.06315	0.269513	2.27462	1.51322	1.81358	0.765669	1.16137	0.176091	12.34	2255	26.5	2.55084	0.0413927	0.71	9.12099	-79.6973	CerroPelado
CP_tr0104	4.98	0.580925	0.600973	1.96201	3.02963	0.175806	2.31197	1.89098	2.6217	0.212353	1.43775	0	12.9205	2403	26.1	2.99669	0.255273	0.65	9.1263	-79.7053	CerroPeladoTr
CP_tr0105	4.74	0.539076	0.499687	2.18192	2.87309	0.0432227	2.16197	1.25527	1.82543	0.316762	1.61172	-0.0457575	10.0236	2403	26.1	2.11694	0.20412	0.65	9.1261	-79.7053	CerroPeladoTr
CP_tr0202	5.91	0.720986	0.655138	1.77612	3.0057	0.197835	2.0103	1.61066	3.1212	0.252331	2.10415	0.255273	15.0961	2403	26.1	3.25655	0.322219	0.65	9.126	-79.7068	CerroPeladoTr
CP_tr0204	6.39	0.862728	0.564666	1.85215	2.95823	0.416099	2.38202	1.49554	2.7844	0.014271	2.16584	-0.09691	11.4265	2403	26.1	2.77048	0.518514	0.65	9.1263	-79.7072	CerroPeladoTr
CP_tr0205	5.65	0.718502	0.562293	1.62994	2.95202	-0.107668	2.34616	1.75587	2.85516	-0.0103	1.902	0.255273	12.6779	2403	26.1	3.10616	0.462398	0.65	9.1266	-79.7074	CerroPeladoTr
ElCh_0202	5.93	0.728354	0.403121	1.62325	2.89988	0.10721	2.28194	1.68842	2.63558	0.130334	2.3731	0.518514	8.75	2313	26	3.11624	0.770852	0.7	9.08405	-79.6634	ElCharco
ElCh_0204	4.79	0.045323	0.52763	2.07188	3.071	-0.346787	2.05538	2.16227	2.25115	0.322219	1.88705	0.477121	11.6	2313	26	2.96275	0.477121	0.7	9.08405	-79.6634	ElCharco
ElCh_0303	5.78	0.390935	0.318063	1.83251	2.98032	-0.455932	2.23805	1.38561	2.28081	-0.0555173	2.35946	-0.154902	7.5	2313	26	2.94924	0.875061	0.7	9.08405	-79.6634	ElCharco
ElCh_0402	5.82	0.544068	0.190332	2.07188	3.10078	-0.49485	2.22763	1.55991	2.17377	-0.21467	2.38757	0.0413927	6.54	2313	26	2.68744	0.799341	0.7	9.08405	-79.6634	ElCharco
FSL_0202	8.09	0.260071	0.893762	2.71449	3.04992	-0.255128	2.30103	1.23553	1.70586	-0.34924	0.672098	0.255273	23.8326	2980	25.4	1.97451	-0.154902	0.7	9.32333	-79.7268	FuerteSanLorenzo
FSL_0404	5.79	-0.958607	0.658965	2.47392	3.07423	-0.408888	1.99651	1.3927	2.63779	-1.08781	1.46538	0.531479	17.4917	3366	26.4	2.86876	1.50515	0.57	9.33711	-79.9855	FuerteSanLorenzo
IG_0104	6.43	-0.0604807	0.532754	1.91151	3.06036	0.505846	2.405	2.11628	3.17155	-0.697832	1.72099	0.462398	15.0388	3325	26.7	3.34064	0.0413927	0.6	9.38377	-79.8608	IslaGaleta
LP_0202	5.18	-0.187087	0.463893	2.43	3.05816	0.301898	2.2737	2.22917	2.63528	0.0174507	2.42684	0.491362	16.0686	2488	26.5	3.03743	0.447158	0.51	9.1247	-79.9048	LasPavas
LP_0204	5.67	0.193125	0.594393	2.12124	2.9066	0.295897	2.30942	2.27254	2.7246	0.000650954	2.42029	0.716003	17.3163	2488	26.5	3.2356	0.690196	0.51	9.1247	-79.9048	LasPavas
LP_0303	6.18	0.167317	0.49693	2.66713	3.08899	-0.203079	2.1784	2.03743	2.64885	-0.230623	2.09482	0.361728	15.8143	2488	26.5	2.70986	0.20412	0.51	9.1247	-79.9048	LasPavas
LP_0402	7.35	0.432969	0.499687	2.55618	3.08558	-0.216811	2.20629	1.62221	2.59417	0.111934	2.40037	0.477121	16.9779	2488	26.5	3.12254	0.230449	0.51	9.1247	-79.9048	LasPavas
LP_0404	6.96	0.582063	0.521138	2.54858	3.08906	0.379849	2.23249	1.83315	2.60444	0.221153	2.42275	0.60206	17.1951	2488	26.5	3.11156	0.30103	0.51	9.1247	-79.9048	LasPavas
Mad_0204	6.76	0.919078	0.975891	1.85126	2.76395	-0.657577	1.98856	1.49276	2.69557	0.741939	2.12905	0.929419	24.2	2384	26.3	3.95866	0.579784	0.68	9.21146	-79.5998	Maddem
Mad_0303	6.95	1.30255	0.876795	1.69897	2.86911	-0.619789	1.97909	1.68215	2.63083	0.577492	1.86213	0.913814	22.11	2384	26.3	3.9062	0.60206	0.68	9.21146	-79.5998	Maddem
Mad_0402	6.7	1.65408	0.772322	1.70757	2.92552	-0.05061	2.15746	1.58546	2.39759	0.685742	1.83442	0.826075	44.14	2384	26.3	3.86961	0.623249	0.68	9.21146	-79.5998	Maddem
Mad_0404	7.06	1.53148	1.17955	2.02119	2.63779	0.346353	1.99034	2.15106	2.67052	0.96895	1.85854	1.18184	33.4	2384	26.3	4.00652	0.763428	0.68	9.21146	-79.5998	Maddem
Met_0202	6.94	0.365488	0.70927	1.54654	2.99852	-0.420216	2.1682	2.31154	2.91371	0.214844	2.00303	-0.09691	14.4	1902	26.6	3.56619	0.146128	0.38	8.99459	-79.543	Metropolitano
Met_0204	7.11	0.667453	0.332438	1.81291	3.01452	0.198657	2.12516	2.03383	3.00771	0.332438	1.94201	0.113943	4.4	1902	26.6	3.60737	0.20412	0.38	8.99459	-79.543	Metropolitano
Met_0303	6.7	0.907411	0.950851	1.92221	2.63448	-0.0132283	2.5214	2.40261	3.02861	0.689309	1.99167	0.716003	24.1	1902	26.6	3.75377	1.0086	0.38	8.99459	-79.543	Metropolitano
Met_0404	7.09	1.0187	0.392697	2.18724	2.90612	0.463893	2.21617	1.97543	2.55751	0.40654	1.56229	0.477121	14.2	1902	26.6	3.23739	1.09691	0.38	8.99459	-79.543	Metropolitano
Met_tr0104	6.22	0.939519	0.716838	1.75689	2.77859	0.0807988	2.30471	1.73159	2.82937	0.49471	2.35334	0.518514	16.9813	1902	26.6	3.56867	0.826075	0.38	8.9931	-79.5486	Metropolitano
Met_tr0105	7.72	0.891537	0.725095	1.68612	2.96755	-0.0075915	2.29885	2.05385	2.70449	0.418906	2.35545	0.716003	17.0815	1902	26.6	3.36888	0.653213	0.38	8.99373	-79.5492	Metropolitano
Met_tr0202	7.03	0.136721	0.744293	1.72818	3.02841	0.232737	2.32552	1.49554	2.90059	0.111543	2.17696	0.491362	19.0288	1902	26.6	3.46823	0.724276	0.38	8.99237	-79.5444	Metropolitano
Met_tr0204	6.57	0.784617	0.570543	1.59113	3.08149	0.0109325	2.20844	1.59879	2.93671	0.0863778	2.05461	0.361728	15.2614	1902	26.6	3.66543	0.361728	0.38	8.99418	-79.5444	Metropolitano
P05_0202	5.98	0.354108	0.491362	2.13988	2.9805	0.536558	2.20656	1.42325	2.60043	0.635484	2.4178	0.518514	13.82	2498	26.4	3.15033	0.544068	0.65	9.15682	-79.7517	P05
P05_0303	5.55	0.0569049	0.683047	1.90309	2.85327	-0.0809219	2.18696	1.55145	2.2393	0.752816	2.29026	0.69897	16.05	2498	26.4	3.39806	0.672098	0.65	9.15682	-79.7517	P05
P05_0404	5.79	0.0170333	0.638489	2.16435	3.17313	-0.356547	1.70757	1.45332	2.5042	0.50515	1.97359	0.755875	17.26	2498	26.4	3.14727	0.431364	0.65	9.15682	-79.7517	P05
P06_0202	4.89	-0.318759	0.465383	2.08991	2.74265	0.11059	2.36078	1.62737	2.34947	0.39794	2.1232	0.342423	10.05	2476	26.5	2.87938	0.724276	0.65	9.1565	-79.7442	P06
P06_0204	4.92	0.0530784	0.243038	2.50106	2.90725	-0.337242	2.06744	1.16137	1.549	0.252853	1.8488	0.0791812	6.46	2476	26.5	2.21299	-0.09691	0.65	9.1565	-79.7442	P06
P06_0303	4.81	-0.420216	0.521138	2.2833	2.88451	-0.0809219	2.17696	1.51055	2.19645	0.357935	1.81291	0.342423	9.22	2476	26.5	2.82132	0.623249	0.65	9.1565	-79.7442	P06
P06_0402	4.82	-0.09691	0.173186	2.29885	2.79092	-0.481486	2.31785	1.50786	2.02325	0.0374265	0.792392	0.176091	6.23	2476	26.5	2.29026	0.0413927	0.65	9.1565	-79.7442	P06
P07_0303	4.77	-0.29243	0.494155	2.19033	2.76753	0.11059	2.36642	1.50515	2.26764	0.149219	1.70415	0.431364	7.91	2513	26.4	2.84004	0.230449	0.65	9.16093	-79.7427	P07
P07_0404	4.77	-0.200659	0.334454	2.46538	2.93141	-1.30103	2.19645	1.48144	1.90741	0.071882	1.63749	0.278754	8.1	2513	26.4	2.27898	0.0413927	0.65	9.16093	-79.7427	P07
P08_0202	5.77	0.392697	0.424882	2.47422	2.98177	0.0827854	2.21165	1.2833	2.25066	0.437751	2.46835	0.518514	12.65	2576	25.8	2.68984	0.342423	0.65	9.1683	-79.7464	P08
P08_0204	5.69	0.334454	0.49276	2.66087	3.04411	0.20412	2.24229	1.3483	2.29403	0.575188	2.30492	0.556303	14.64	2576	25.8	2.82504	0.30103	0.65	9.1683	-79.7464	P08
P08_0402	5.69	0.0827854	0.528917	2.46687	2.98923	0.127105	2.27439	1.33646	2.36116	0.296665	2.49094	0.544068	14.67	2576	25.8	2.88773	0.732394	0.65	9.1683	-79.7464	P08
P08_0404	5.85	-0.0604807	0.519828	2.34439	2.98972	0.193125	2.21775	1.35984	2.28421	0.326336	2.50529	0.544068	13.84	2576	25.8	2.89785	0.60206	0.65	9.1683	-79.7464	P08
P09_0202	5.28	-0.744727	0.591065	2.23805	2.86332	0.763428	2.32858	1.64542	2.77093	-0.0809219	2.21405	0.462398	16.55	2562	25.9	3.19053	0.50515	0.65	9.16878	-79.7407	P09
P09_0303	5.98	-0.958607	0.510545	2.37658	3.02506	0.869818	2.28959	1.50786	2.67578	-0.408935	2.42472	0.447158	15.53	2562	25.9	3.04234	0.342423	0.65	9.16878	-79.7407	P09
P09_0402	5.25	-0.79588	0.657056	1.80618	2.83651	0.683947	2.36996	1.45484	2.89271	0.262451	2.42357	0.732394	16.69	2562	25.9	3.40118	0.579784	0.65	9.16878	-79.7407	P09
P09_0404	5.68	-1.1549	0.448706	2.56937	3.01899	0.631444	2.11394	1.48144	2.61055	-0.259637	2.16107	0.477121	14.57	2562	25.9	2.90352	-0.0457575	0.65	9.16878	-79.7407	P09
P10_0204	6.1	-0.309804	0.475671	1.71071	2.99791	0.225309	1.94596	2.3822	3.04466	0.423246	2.01494	0.770852	15.0405	2542	26.7	3.52775	0.826075	0.54	9.14462	-79.8587	P10
P10_0402	6.24	0.225309	0.564666	2.24797	2.90714	0.143015	2.18639	1.79727	2.63225	0.620136	2.31429	0.755875	17.9219	2542	26.7	3.31197	0.579784	0.54	9.14462	-79.8587	P10
P11_0202	6.08	0.515874	0.931458	1.9345	2.79913	0.212188	2.1209	1.85974	2.9265	0.10721	2.4304	1.07918	25.77	2548	26.6	3.51875	1.19033	0.54	9.14491	-79.8779	P11
P11_0303	6.64	0.466868	1.06371	1.93952	2.96204	-0.0132283	2.14582	1.89982	2.94345	0.382017	2.2833	1.16732	29.73	2548	26.6	3.56658	0.643453	0.54	9.14491	-79.8779	P11
P11_0404	5.94	0.267172	0.855519	1.69897	2.79106	0.0170333	2.2398	2.15625	3.14706	0.376577	2.54839	0.78533	20.7	2548	26.6	3.50365	0.556303	0.54	9.14491	-79.8779	P11
P12_0204	5.79	0.891537	0.63749	2.33244	2.82853	-0.376751	2.1014	1.79029	2.5084	-0.619789	1.11059	0.681241	17.25	2648	26.6	2.86064	0.633468	0.54	9.17936	-79.8296	P12_BCI
P13_0202	6.56	0.385606	1.0693	2.27745	2.39252	0.544068	2.32899	2.40993	2.69338	0.721811	1.78319	1.07188	8.95	2675	26.6	4.03144	1.0086	0.54	9.18788	-79.821	P13_BCI
P13_0204	6.4	0.807535	0.622214	1.58827	2.87367	0.00432137	2.16702	2.52569	3.08005	0.361728	2.04766	0.662758	28.59	2675	26.6	3.81574	0.491362	0.54	9.18788	-79.821	P13_BCI
P13_0303	6.34	0.950365	0.469822	1.72916	2.87181	0.0934217	2.14768	1.85431	2.98127	-0.0409586	1.81558	0.623249	19.3	2675	26.6	3.68252	0.322219	0.54	9.18788	-79.821	P13_BCI
P14_0202	6.23	-0.327902	0.630428	2.82303	3.03778	0.243038	1.97497	1.36549	2.61034	0.40824	2.03862	0.80618	19.68	2581	26.4	3.13843	-0.09691	0.54	9.15824	-79.8612	P14_BCI
P14_0204	6.59	0.434569	0.603144	2.78591	2.97585	0.18949	1.97727	1.50515	2.61183	0.342324	1.93802	0.778151	19.54	2581	26.4	3.11734	-0.221849	0.54	9.15824	-79.8612	P14_BCI
P14_0303	6.32	-0.327902	0.597695	2.73185	2.93247	0.17158	2.01536	1.76042	2.61511	0.352954	1.89376	0.763428	18.34	2581	26.4	3.17571	-0.09691	0.54	9.15824	-79.8612	P14_BCI
P14_0402	6.01	-0.346787	0.655138	2.61602	2.90977	0.187521	2.09795	1.40312	2.40976	0.283301	2.5293	0.78533	19.37	2581	26.4	3.26703	0.230449	0.54	9.15824	-79.8612	P14_BCI
P14_0404	6.87	-0.29243	0.71433	2.61629	2.80652	0.15488	2.09307	1.67578	2.76901	0.576053	2.37985	0.886491	21.68	2581	26.4	3.37208	0.748188	0.54	9.15824	-79.8612	P14_BCI
P15_0202	6.12	-0.244125	0.419956	1.95904	2.72189	0.206826	2.19312	1.2878	2.56691	0.521138	2.37585	0.579784	11.75	2513	26.4	3.23563	0.724276	0.65	9.16176	-79.7453	P15
P15_0204	5.67	-0.537602	0.240549	2.0569	2.88756	-0.443697	2.2383	1.93702	2.29601	0.444045	2.26741	0.342423	8.49	2513	26.4	3.02506	0.462398	0.65	9.16176	-79.7453	P15
P15_0303	6.27	-0.251812	0.320146	2.13988	2.80949	-0.318759	2.21059	1.48144	2.41111	0.574031	2.30878	0.39794	10.29	2513	26.4	2.96942	0.255273	0.65	9.16176	-79.7453	P15
P15_0402	5.78	0.130334	0.389166	1.88081	2.67679	0.20412	2.31366	1.51851	2.26975	0.563481	2.45271	0.491362	9.83	2513	26.4	3.10934	0.69897	0.65	9.16176	-79.7453	P15
P15_0404	5.92	0.0606978	0.472756	1.97313	2.74257	0.0211893	2.23754	1.84261	2.3831	0.639486	2.3934	0.462398	11.31	2513	26.4	3.08286	0.643453	0.65	9.16176	-79.7453	P15
P16_0202	6.27	-0.443697	0.436163	2.29667	2.93867	-1	2.22557	1.60206	2.70842	0.531479	2.3438	0.414973	14.2	2482	25.9	2.91666	0.361728	0.65	9.14674	-79.7125	P16
P16_0204	6.14	-0.102373	0.540329	2.16137	2.85376	0.075547	2.26905	1.50651	2.75853	0.531479	2.37694	0.60206	16.7	2482	25.9	3.12691	0.447158	0.65	9.14674	-79.7125	P16
P16_0303	5.9	-0.161151	0.445604	2.52504	2.94354	0.00860017	2.21085	1.44716	2.57692	0.365488	2.30535	0.39794	14.53	2482	25.9	2.93131	0.568202	0.65	9.14674	-79.7125	P16
P16_0402	5.62	-0.229148	0.632457	2.19033	2.90811	0.247973	2.16227	1.65418	2.88649	0.396199	2.09447	0.531479	16.69	2482	25.9	3.23857	-0.0457575	0.65	9.14674	-79.7125	P16
P17_0202	6.41	0.245513	0.518514	1.59833	2.64885	-0.219086	2.18977	1.55267	2.85394	0.43529	1.87564	0.612784	12.3636	2458	26.1	3.55392	0.778151	0.65	9.15181	-79.7158	P17_Pipeline
P17_0303	6.27	0.385606	0.487138	1.41485	2.63548	-1.1021	2.2003	1.57749	2.717	0.227629	2.09587	0.681241	12.6998	2458	26.1	3.63286	0.778151	0.65	9.15181	-79.7158	P17_Pipeline
P17_0404	6	0.444045	0.475671	1.3945	2.55727	-0.372802	2.1427	1.48855	2.81816	0.372747	2.12743	0.612784	8.97863	2458	26.1	3.59773	0.681241	0.65	9.15181	-79.7158	P17_Pipeline
P18_0202	6.01	0.846955	0.642465	1.85394	2.83841	-0.155627	2.36455	2.50447	2.95347	0.388607	1.94349	0.662758	16.5357	2548	26.6	3.43897	0.913814	0.54	9.14346	-79.8825	P18
P18_0204	6.82	0.783189	0.526339	2.09714	2.94275	0.186541	2.22167	1.83059	2.76686	-1.36961	2.00217	0.740363	15.2648	2548	26.6	3.27763	0.361728	0.54	9.14346	-79.8825	P18
P18_0303	6.37	0.448706	0.722634	1.70449	2.69609	0.000783144	2.25455	2.28937	2.68619	0.130436	2.30038	0.90309	17.8482	2548	26.6	3.62217	0.748188	0.54	9.14346	-79.8825	P18
P19_0202	5.71	-0.60206	0.647383	2.76268	2.93166	0.431364	1.71684	1.5977	1.90902	0.612784	2.2033	0.819544	8.62	2666	25.9	2.18041	0.0413927	0.65	9.19917	-79.7741	P19
P19_0303	5.09	-0.853872	0.631444	2.79727	2.83506	0.518514	2.05115	1.71433	2.00432	0.113943	2.19229	0.690196	14.07	2666	25.9	2.21112	0.322219	0.65	9.19917	-79.7741	P19
P19_0402	4.91	-0.853872	0.431364	2.58771	2.82814	-0.09691	2.01995	1.32838	2.26741	-1	2.36003	0.623249	16.12	2666	25.9	2.58659	0.20412	0.65	9.19917	-79.7741	P19
P19_0404	4.91	-0.920819	0.60206	2.60206	2.82373	0.0791812	2.01157	1.5611	2.38148	0.255273	2.36116	0.812913	13.77	2666	25.9	2.77151	0.0791812	0.65	9.19917	-79.7741	P19
P20_0202	5.01	-0.0655015	0.561101	2.6939	2.8866	-0.075204	1.85187	1.9196	2.11893	0.359551	2.12123	0.748188	16.8689	2632	26.1	2.21906	0.113943	0.65	9.19028	-79.7643	P20
P20_0204	4.87	-0.568636	0.50515	2.72148	2.85272	-0.0811836	1.95713	1.68485	2.21245	0.0342273	2.27393	0.623249	16.1828	2632	26.1	2.07918	0.0413927	0.65	9.19028	-79.7643	P20
P20_0303	4.76	-0.638272	0.679428	2.65313	2.76065	0.369216	1.88593	1.8651	2.39375	0.350636	2.07078	0.755875	19.1793	2632	26.1	2.67099	0.113943	0.65	9.19028	-79.7643	P20
P20_0402	4.64	-0.221849	0.541579	2.70329	2.74927	0.219977	1.99607	1.83506	2.16702	0.183697	2.26079	0.643453	16.7215	2632	26.1	2.70944	0.690196	0.65	9.19028	-79.7643	P20
P20_0404	4.61	-0.443697	0.677607	2.6715	2.73288	0.323871	1.97772	1.96988	2.43584	-0.00130484	2.21511	0.80618	18.1303	2632	26.1	2.77945	0.380211	0.65	9.19028	-79.7643	P20
P21_0202	6.86	0.944976	0.994757	2.05813	2.82276	0.117271	1.95231	1.98408	2.92241	1.06856	1.54654	0.869232	25.8	2304	26.5	3.87622	0.94939	0.71	9.1415	-79.6935	P21
P21_0303	6.38	0.874482	0.574031	1.77023	3.02169	0.100371	1.74741	2.23578	2.95684	-0.60206	1.0086	0.342423	15.2	2304	26.5	3.73126	0.146128	0.71	9.1415	-79.6935	P21
P21_0402	6.34	0.657056	0.608526	1.80667	2.8101	0.0170333	1.83948	1.82478	2.91339	-0.468521	1.77012	0.462398	21.4	2304	26.5	3.62996	-0.154902	0.71	9.1415	-79.6935	P21
P21_0404	6.51	0.839478	0.773055	1.84182	2.76283	0.064458	1.81823	1.68842	2.74484	-0.107905	2.01787	0.518514	17.9	2304	26.5	3.62721	-0.154902	0.71	9.1415	-79.6935	P21
P22_0202	6.34	0.766413	0.466868	1.64242	2.89237	0.194653	2.15168	2.22712	2.88218	0.447391	2.0013	0.447158	11.876	2401	26.1	3.27367	0.491362	0.71	9.1479	-79.6931	P22
P22_0204	6.24	0.820858	0.521138	1.42684	2.86894	-0.0469655	2.17696	1.84198	2.72148	0.568436	2.25864	0.568202	9.77716	2401	26.1	3.37295	0.732394	0.71	9.1479	-79.6931	P22
P22_0303	6.66	0.453318	0.477121	1.54214	2.92189	-0.145087	2.22089	1.83759	2.78111	0.414305	2.26529	0.518514	11.3351	2401	26.1	3.38144	0.845098	0.71	9.1479	-79.6931	P22
P22_0402	6.58	0.897627	0.728354	1.71533	2.9196	0.0525016	2.18611	2.23096	2.66124	0.857182	2.28058	0.832509	15.1408	2401	26.1	3.33145	0.740363	0.71	9.1479	-79.6931	P22
P22_0404	6.35	0.513218	0.416641	1.74367	2.84609	-0.492819	2.29557	2.44091	2.97104	0.530648	1.93298	0.662758	10.1928	2401	26.1	3.43455	0.826075	0.71	9.1479	-79.6931	P22
P23_0202	6.22	1.28646	0.535294	1.60282	2.66642	-0.68508	2.14613	2.41764	2.5945	0.663936	1.7796	0.60206	12.9543	2235	26.4	3.64765	0.230449	0.71	9.1217	-79.6731	P23
P23_0204	6.43	1.47857	0.173186	1.53269	2.68314	-0.146606	1.90146	2.53567	2.6001	0.425697	1.52763	0.255273	9.12576	2235	26.4	3.60827	0.230449	0.71	9.1217	-79.6731	P23
P23_0303	6.07	1.40909	0.531479	1.44824	2.656	-0.359022	2.0976	2.71609	2.75205	0.252489	1.96661	0.431364	10.4193	2235	26.4	3.60681	0.544068	0.71	9.1217	-79.6731	P23
P23_0402	6.59	1.75732	0.423246	1.56579	2.72738	0.00838723	2.07737	2.5325	2.70578	0.171434	1.76418	0.431364	11.4214	2235	26.4	3.59641	0.612784	0.71	9.1217	-79.6731	P23
P23_0404	5.85	1.26764	0.469822	1.50981	2.73743	-0.0378675	2.16256	2.42078	2.74726	0.317854	1.77305	0.462398	12.1538	2235	26.4	3.6299	0.60206	0.71	9.1217	-79.6731	P23
P24_0202	6.23	0.645422	0.951823	1.67843	2.55084	0.0792724	2.18808	2.66969	2.98186	0.723235	2.41547	1.03342	23.0836	2216	26.5	3.34382	0.69897	0.71	9.12372	-79.6767	P24
P24_0303	6.17	1.0216	0.925828	1.63789	2.63528	0.158227	2.21085	2.69241	3.00035	0.694232	2.43393	0.995635	22.2622	2216	26.5	3.40557	0.897627	0.71	9.12372	-79.6767	P24
P24_0404	5.23	1.03782	0.699838	1.91363	2.7751	0.164984	2.04922	2.463	2.70706	0.554986	2.17026	0.70757	16.3829	2216	26.5	3.35666	0.447158	0.71	9.12372	-79.6767	P24
P25_0202	4.45	-1.39794	0.471292	2.60045	3.02808	-0.0457575	2.19229	1.26007	1.98767	-0.154902	0.724276	0.322219	9.616	2380	26.5	1.67394	-0.30103	0.74	9.07852	-79.7989	P25
P25_0404	4.24	-0.552842	0.578639	2.54934	2.98091	0.544068	2.40295	1.4216	2.05308	0.230449	0.973128	0.342423	10.557	2380	26.5	1.53275	0.477121	0.74	9.07852	-79.7989	P25
P26_0202	4.4	-0.585027	0.578639	2.51307	3.13127	-0.00798385	2.17377	1.54033	1.81889	0.204872	0.342423	0.146128	10.9153	2368	26.5	1.716	-0.0457575	0.74	9.07646	-79.7869	P26
P26_0303	4.53	-0.823909	0.605305	2.45658	3.1038	-0.354865	2.18808	1.25768	1.81158	-0.183671	0.568202	0.230449	11.86	2368	26.5	1.75587	-0.154902	0.74	9.07646	-79.7869	P26
P26_0404	4.71	-0.920819	0.536558	2.52587	3.12379	-0.15812	2.08778	1.2878	1.58995	-0.132099	0.255273	0.20412	10.6441	2368	26.5	1.36361	-0.221849	0.74	9.07646	-79.7869	P26
P27_0202	6.44	0.87564	0.313867	1.59106	2.82125	0.155336	2.53744	2.25406	2.88756	-0.113509	1.68931	0.60206	8.51	2290	25.9	3.48565	0.544068	0.7	9.08048	-79.6451	P27
P27_0204	7.08	0.931966	0.494155	1.65321	2.85217	0.322219	2.26221	2.25406	2.63043	0.00432137	1.64542	0.612784	17.64	2290	25.9	3.31412	1.04922	0.7	9.08048	-79.6451	P27
P27_0303	6.21	0.382017	0.318063	1.66276	2.81591	0.11059	2.12613	2.21564	2.8055	0.10721	1.88762	0.518514	16.21	2290	25.9	3.18893	0.322219	0.7	9.08048	-79.6451	P27
P28_0204	6.02	0.326336	0.576341	1.72428	2.76716	0.374748	2.39182	1.66652	2.95095	0.274158	1.97497	0.662758	19.53	2284	26	3.41614	0.556303	0.7	9.08652	-79.6424	P28
P28_0303	6.33	0.334454	0.542825	1.78533	2.91302	0.571709	2.33163	2.04415	2.92495	0.217484	1.82995	0.716003	19.77	2284	26	3.28832	0.591065	0.7	9.08652	-79.6424	P28
P28_0402	6.43	0.737987	0.363612	1.86332	2.99211	0.20412	2.23729	1.64836	2.84379	0.120574	2.26269	0.491362	17.38	2284	26	3.39134	0.278754	0.7	9.08652	-79.6424	P28
P28_0404	6.87	0.307496	0.49276	2.03743	2.94037	-0.0604807	2.28466	2.04218	2.81491	-0.0362122	2.07773	0.462398	17.38	2284	26	3.23497	0.556303	0.7	9.08652	-79.6424	P28
P32_0202	5.89	-0.455932	0.701568	2.35597	3.00647	0.445915	2.25139	1.81358	2.53782	0.263991	2.30792	0.690196	19.36	3068	25	3.14851	0.531479	0.7	9.35583	-79.7269	P32
P32_0204	5.73	-0.229148	0.760422	2.47614	3.01611	0.362294	2.273	1.78958	2.45469	0.347037	2.14983	0.716003	20.8853	3068	25	3.02305	0.672098	0.7	9.35583	-79.7269	P32
P32_0404	5.45	-0.318759	0.797268	2.23979	2.98758	0.829014	2.28058	1.69723	2.5358	0.0881361	2.26928	0.792392	21.9323	3068	25	3.26375	0.812913	0.7	9.35583	-79.7269	P32
P40Cha_tr0104	5.49	0.85309	0.55145	2.22254	3.15616	0.162009	2.17143	1.53908	2.95578	-0.341348	1.91328	0.50515	17.1041	2266	26.2	3.21376	1.03342	0.7	9.0895	-79.6733	P40_Charco
P40Cha_tr0202	4.94	0.826075	0.685742	2.34099	3.18721	0.313636	2.18041	1.4014	1.92737	0.182729	2.08849	0.0413927	16.079	2266	26.2	2.31302	-0.522879	0.7	9.0903	-79.6725	P40_Charco
P40Cha_tr0204	4.92	0.501059	0.663701	2.46943	3.23937	0.203021	2.23121	1.58883	2.76893	0.409752	1.99739	0.176091	14.961	2266	26.2	2.72941	0.623249	0.7	9.0905	-79.6727	P40_Charco
P40Cha_tr0205	4.81	0.563481	0.640481	2.35432	3.19537	0.0876417	2.05576	1.63043	2.38093	0.223929	2.1284	0.0413927	13.5277	2266	26.2	2.74429	0.477121	0.7	9.0904	-79.6726	P40_Charco
P40Cha_tr0304	5.24	-0.0268721	0.640481	2.18054	3.05987	0.215251	2.16997	1.61172	2.33163	0.0317187	1.89487	0.380211	13.3768	2313	26	2.98241	0.30103	0.7	9.08484	-79.6626	P40_Charco
P40Cha_tr0502	4.52	-0.455932	0.628389	2.42197	3.02751	0.420289	2.40535	1.4183	1.45484	-0.519483	1.04532	-0.69897	12.9074	2219	26.3	1.54777	-0.221849	0.7	9.08315	-79.6664	P40_Charco
Pat_p40_04	4.95	0.550228	0.79588	2.25685	3.10622	0.205918	2.42488	1.51587	1.45637	0.284662	0.30103	-0.30103	15.0969	1969	26.8	1.98091	0.0791812	0.59	9.01384	-79.5963	P40_Patacon
Pat_p40_05	5.03	0.521138	0.807535	2.45888	3.12821	0.0606495	2.40603	1.48001	1.15836	0.160874	0.0791812	-0.39794	15.047	1969	26.8	1.73957	0.0791812	0.59	9.0136	-79.5963	P40_Patacon
PP1_0204	6.42	0.10721	0.556303	1.76395	2.86028	-0.376751	1.85552	1.74036	2.41913	0.374748	2.405	0.565848	16.43	1979	26.5	3.30522	-0.154902	0.63	8.94277	-79.6023	PanamaPacifico
PP1_0402	6.77	0.303196	0.550228	1.66987	2.77539	-0.113509	2.0976	1.53275	2.70053	0.428135	2.54033	0.552668	16.7	1979	26.5	3.43003	0.255273	0.63	8.94277	-79.6023	PanamaPacifico
PP1_0404	6.99	0.30963	0.525045	1.56961	2.8072	-0.552842	2.03342	1.47712	2.38112	0.245513	2.42095	0.31597	16.39	1979	26.5	3.33718	0.447158	0.63	8.94277	-79.6023	PanamaPacifico
QL_0101	5.23	-0.823909	0.837588	2.43205	3.10782	0.46879	1.989	1.48001	2.4618	0.0845985	1.95328	0.69897	23.5116	3325	26.6	3.08084	0.146128	0.62	9.54503	-79.6027	QuebradaLopez
QL_0103	5.58	-0.853872	0.685742	2.41991	2.95405	0.284884	2.07809	1.73159	2.38399	-0.00387245	1.74036	0.60206	18.9364	3325	26.6	3.05721	-0.0457575	0.62	9.54499	-79.6026	QuebradaLopez
QL_0104	5.22	-0.0457575	0.832509	2.62262	3.01912	0.296806	2.10755	1.68753	2.20303	0.52921	1.56467	0.579784	22.5389	3325	26.6	2.94443	0.278754	0.62	9.5446	-79.6024	QuebradaLopez
Rou_0202	4.95	-1	0.677607	2.62946	3.05307	0.0569049	1.89159	1.36436	1.31681	0.71433	0.287802	0.146128	18.31	3105	25.5	1.48813	-0.244125	0.7	9.33482	-79.7809	Roubik
Rou_0204	4.94	-0.853872	0.80956	2.54763	3.0507	-0.21467	1.88013	1.28443	1.65108	0.535294	0.919078	0.255273	22.73	3105	25.5	2.1498	-0.136677	0.7	9.33482	-79.7809	Roubik
Rou_0303	4.76	-0.886057	0.761928	2.56751	2.95691	-0.69897	2.13583	1.31408	1.71054	0.243038	0.158362	0.113943	22.28	3105	25.5	1.39252	-0.327902	0.7	9.33482	-79.7809	Roubik
She2_0202	5.1	-0.585027	0.62941	2.58883	3.02995	0.509203	2.04961	1.36922	2.69984	-0.251812	1.24551	0.447158	18.77	3283	26.4	3.12277	-0.09691	0.57	9.32296	-79.9621	Sherman2
She2_0204	5.27	-0.69897	0.690196	2.52892	3.00043	0.834421	2.16167	1.61172	2.66247	-0.0705811	1.69984	0.491362	20.07	3283	26.4	3.16388	0.462398	0.57	9.32296	-79.9621	Sherman2
She2_0402	5.58	-0.585027	0.613842	2.58206	3.05561	0.235528	2.11494	1.83569	2.44654	0.198657	1.03342	0.361728	18.71	3283	26.4	2.82406	-0.154902	0.57	9.32296	-79.9621	Sherman2
She3_0202	6.53	0.91698	0.668386	1.90964	3.45303	0.340147	1.80821	1.2014	2.68494	0.173332	1.82995	0.826075	17.5285	3106	26	2.49527	0.20412	0.63	9.26033	-79.956	Sherman3
She3_0204	6.59	1.19117	0.563481	1.72685	3.11651	0.0627699	1.86392	1.24304	3.11173	0.192567	1.50106	0.819544	14.2692	3106	26	3.38149	0.80618	0.63	9.26033	-79.956	Sherman3
She3_0404	6.47	0.791691	0.552668	1.83499	2.99577	0.343507	2.34223	1.81023	3.02214	-0.0188612	1.97864	0.662758	15.9907	3106	26	3.42022	0.845098	0.63	9.26033	-79.956	Sherman3
She4_0204	6.37	0.929419	0.659916	1.73239	2.95847	0.454845	2.08529	1.89265	2.74687	-0.05061	1.29667	0.763428	14.61	3079	26	3.7793	0.39794	0.63	9.25802	-79.9529	Sherman4
SheG_0202	4.84	0.217484	0.68842	2.66198	3.2317	-0.69897	2.09377	1.47567	2.25115	-0.221849	1.31597	0.477121	18.88	3188	26.2	2.51654	0.477121	0.63	9.28087	-79.9747	ShermanGrua
SheG_0204	4.27	-0.49485	0.737987	2.62652	3.24566	0.176091	2.30664	1.47422	2.28691	-0.522879	1.47712	0.518514	19.43	3188	26.2	2.42927	0.322219	0.63	9.28087	-79.9747	ShermanGrua
SheG_0402	4.81	-0.619789	0.509203	2.76056	3.26818	-0.39794	1.93399	1.40993	2.01995	-0.30103	0.690196	0.39794	16.6	3188	26.2	1.84572	-0.30103	0.63	9.28087	-79.9747	ShermanGrua
Sob_0303	4.29	0.0211893	0.592177	2.42315	3.04195	0.10721	2.47903	1.463	1.26269	0.502427	0.201397	-0.09691	12.114	2155	26.3	0.998695	-0.366532	0.7	9.06202	-79.6402	Soberania
Sob_0404	5.32	-0.00877392	0.792392	2.38113	3.00525	0.326336	2.71976	1.455	1.46967	1.13418	0.517196	-0.522879	16.154	2155	26.3	1.6052	-0.119186	0.7	9.06202	-79.6402	Soberania

## Sheet: SI Table 2
Level 1	Level 2	Level 3	Level 4	Level 5	Mean Rel. Abundance (N=171)
Eukaryota	Alveolata	Apicomplexa	Gregarinomorphea	Eugregarinorida	0.686374
Eukaryota	Alveolata	Apicomplexa	Gregarinomorphea	Neogregarinorida	0.209572
Eukaryota	Alveolata	Apicomplexa	Gregarinomorphea	Gregarinomorphea_X_GRE7	0.0784662
Eukaryota	Alveolata	Apicomplexa	Coccidiomorphea	Adeleida	0.0123201
Eukaryota	Alveolata	Apicomplexa	Coccidiomorphea	NA	0.00684016
Eukaryota	Alveolata	Apicomplexa	Gregarinomorphea	NA	0.00416104
Eukaryota	Alveolata	Apicomplexa	Coccidiomorphea	Eimeriida	0.00203665
Eukaryota	Alveolata	Apicomplexa	NA	NA	0.000229632

## Sheet: SI Table 3
Group	Variable	rho	P
Apicomplexa Composition (Overall)	Resin P	0.159388	0.001
Apicomplexa Composition (Overall)	Total C	0.029468	0.13
Apicomplexa Composition (Overall)	DOC	0.174355	0.001
Apicomplexa Composition (Overall)	NH4	-0.017778	0.764
Apicomplexa Composition (Overall)	K	0.024601	0.123
Apicomplexa Composition (Overall)	NO3	0.0736071	0.001
Apicomplexa Composition (Overall)	Ca	0.235964	0.001
Apicomplexa Composition (Overall)	Mg	0.196097	0.001
Apicomplexa Composition (Overall)	S	0.121248	0.001
Apicomplexa Composition (Overall)	Mn	0.120182	0.001
Apicomplexa Composition (Overall)	Fe	0.0381389	0.041
Apicomplexa Composition (Overall)	Zn	0.0645157	0.001
Apicomplexa Composition (Overall)	pH	0.326863	0.001
Apicomplexa Composition (Overall)	Al	0.0239927	0.145
Apicomplexa Composition (Overall)	LOI	0.00224991	0.465
Apicomplexa Composition (Overall)	MAP	0.121336	0.001
Apicomplexa Composition (Overall)	MAT	0.0734643	0.002
Apicomplexa Composition (Overall)	NPP	0.0826108	0.001
Apicomplexa Composition (Overall)	Metazoan Composition	0.169389	0.001
Apicomplexa Composition (Overall)	Annelida Composition	0.0425164	0.133
Apicomplexa Composition (Overall)	Arthropoda Composition	0.100604	0.001
Apicomplexa Composition (Overall)	Nematoda Composition	0.128869	0.001
Eugregarinorida Composition	Resin P	0.144415	0.001
Eugregarinorida Composition	Total C	0.0170453	0.249
Eugregarinorida Composition	DOC	0.177481	0.001
Eugregarinorida Composition	NH4	-0.0149971	0.726
Eugregarinorida Composition	K	0.019494	0.165
Eugregarinorida Composition	NO3	0.0684486	0.002
Eugregarinorida Composition	Ca	0.219746	0.001
Eugregarinorida Composition	Mg	0.186261	0.001
Eugregarinorida Composition	S	0.108396	0.001
Eugregarinorida Composition	Mn	0.104236	0.001
Eugregarinorida Composition	Fe	0.0282625	0.12
Eugregarinorida Composition	Zn	0.0582729	0.005
Eugregarinorida Composition	pH	0.316122	0.001
Eugregarinorida Composition	Al	0.033224	0.083
Eugregarinorida Composition	LOI	-0.011289	0.698
Eugregarinorida Composition	MAP	0.107741	0.001
Eugregarinorida Composition	MAT	0.0545059	0.007
Eugregarinorida Composition	NPP	0.0858092	0.001
Eugregarinorida Composition	Metazoan Composition	0.161434	0.001
Eugregarinorida Composition	Annelida Composition	0.030238	0.2
Eugregarinorida Composition	Arthropoda Composition	0.0907453	0.002
Eugregarinorida Composition	Nematoda Composition	0.130148	0.001
Neogregarinorida Composition	Resin P	0.0835346	0.003
Neogregarinorida Composition	Total C	-0.0204932	0.752
Neogregarinorida Composition	DOC	0.0685772	0.002
Neogregarinorida Composition	NH4	-0.0011361	0.518
Neogregarinorida Composition	K	0.00910817	0.359
Neogregarinorida Composition	NO3	-0.0415797	0.923
Neogregarinorida Composition	Ca	0.127535	0.001
Neogregarinorida Composition	Mg	0.11802	0.001
Neogregarinorida Composition	S	0.0639761	0.024
Neogregarinorida Composition	Mn	0.110985	0.001
Neogregarinorida Composition	Fe	0.00333093	0.461
Neogregarinorida Composition	Zn	0.0251132	0.19
Neogregarinorida Composition	pH	0.148573	0.001
Neogregarinorida Composition	Al	-0.0277692	0.809
Neogregarinorida Composition	LOI	0.0138208	0.323
Neogregarinorida Composition	MAP	0.100824	0.002
Neogregarinorida Composition	MAT	0.0859344	0.005
Neogregarinorida Composition	NPP	0.0254727	0.17
Neogregarinorida Composition	Metazoan Composition	0.0505034	0.032
Neogregarinorida Composition	Annelida Composition	-8.83e-05	0.443
Neogregarinorida Composition	Arthropoda Composition	0.139847	0.004
Neogregarinorida Composition	Nematoda Composition	0.0427461	0.073

## Sheet: SI Table 4
Group	Best Subset of Variables	rho	P
Apicomplexa	soil pH, resin P, and Mg	0.34	< 0.05
Eugregarinorida	soil pH, resin P, and Mg	0.32	< 0.05
Neogregarinorida	soil pH, Mg, and MAP	0.2	< 0.05

## Sheet: SI Table 5
Group	Variable	rho	P
Apicomplexa Richness (Overall)	DOC	0.191848	0.006
Apicomplexa Richness (Overall)	Resin P	-0.134688	0.054
Apicomplexa Richness (Overall)	NO3	0.103261	0.141
Apicomplexa Richness (Overall)	Total C	-0.0486303	0.489
Apicomplexa Richness (Overall)	K	0.0153954	0.827
Apicomplexa Richness (Overall)	NH4	0.0503888	0.473
Apicomplexa Richness (Overall)	Ca	-0.139023	0.047
Apicomplexa Richness (Overall)	Mg	-0.204188	0.003
Apicomplexa Richness (Overall)	S	0.254331	0.00023334
Apicomplexa Richness (Overall)	Mn	0.170047	0.015
Apicomplexa Richness (Overall)	Zn	-0.111066	0.113
Apicomplexa Richness (Overall)	Fe	-0.0557557	0.427
Apicomplexa Richness (Overall)	pH	-0.156837	0.025
Apicomplexa Richness (Overall)	MAP	0.224306	0.001
Apicomplexa Richness (Overall)	NPP	-0.0701525	0.318
Apicomplexa Richness (Overall)	MAT	-0.161298	0.021
Apicomplexa Richness (Overall)	Al	0.00920634	0.896
Apicomplexa Richness (Overall)	LOI	0.0697537	0.32
Apicomplexa Richness (Overall)	Metazoan Richness	-0.0335069	0.633
Apicomplexa Richness (Overall)	Annelida Richness	0.0749127	0.286
Apicomplexa Richness (Overall)	Arthropoda Richness	0.0649612	0.355
Apicomplexa Richness (Overall)	Nematoda Richness	-0.0133471	0.849
Eugregarinorida Richness	DOC	0.0988563	0.158
Eugregarinorida Richness	Resin P	-0.0885706	0.207
Eugregarinorida Richness	NO3	0.0655599	0.35
Eugregarinorida Richness	Total C	-0.204611	0.003
Eugregarinorida Richness	K	0.0932409	0.184
Eugregarinorida Richness	NH4	-0.0253808	0.718
Eugregarinorida Richness	Ca	-0.121354	0.083
Eugregarinorida Richness	Mg	-0.117995	0.092
Eugregarinorida Richness	S	0.155457	0.026
Eugregarinorida Richness	Mn	0.232481	0.001
Eugregarinorida Richness	Zn	-0.0508062	0.469
Eugregarinorida Richness	Fe	-0.0142301	0.84
Eugregarinorida Richness	pH	-0.123086	0.079
Eugregarinorida Richness	MAP	0.0644681	0.358
Eugregarinorida Richness	NPP	-0.0513986	0.464
Eugregarinorida Richness	MAT	-0.0988211	0.159
Eugregarinorida Richness	Al	-0.0960267	0.171
Eugregarinorida Richness	LOI	-0.0355604	0.613
Eugregarinorida Richness	Metazoan Richness	-0.0481242	0.493
Eugregarinorida Richness	Annelida Richness	-0.0159574	0.82
Eugregarinorida Richness	Arthropoda Richness	0.107929	0.123
Eugregarinorida Richness	Nematoda Richness	-0.107472	0.125
Neogregarinorida Richness	DOC	0.222473	0.001
Neogregarinorida Richness	Resin P	-0.100373	0.152
Neogregarinorida Richness	NO3	0.063951	0.362
Neogregarinorida Richness	Total C	0.134625	0.054
Neogregarinorida Richness	K	-0.0681967	0.331
Neogregarinorida Richness	NH4	0.0614555	0.381
Neogregarinorida Richness	Ca	-0.0922623	0.188
Neogregarinorida Richness	Mg	-0.169287	0.015
Neogregarinorida Richness	S	0.229012	0.001
Neogregarinorida Richness	Mn	0.0296519	0.673
Neogregarinorida Richness	Zn	-0.114484	0.102
Neogregarinorida Richness	Fe	-0.0417726	0.552
Neogregarinorida Richness	pH	-0.10057	0.151
Neogregarinorida Richness	MAP	0.267577	0
Neogregarinorida Richness	NPP	-0.0833868	0.235
Neogregarinorida Richness	MAT	-0.0841621	0.23
Neogregarinorida Richness	Al	0.0504338	0.473
Neogregarinorida Richness	LOI	0.167967	0.016
Neogregarinorida Richness	Metazoan Richness	0.105305	0.133
Neogregarinorida Richness	Annelida Richness	0.136479	0.051
Neogregarinorida Richness	Arthropoda Richness	0.0348115	0.62
Neogregarinorida Richness	Nematoda Richness	0.139911	0.045

## Sheet: SI Table 6
Group	Variable	rho	P
Metazoa Composition (Overall)	Resin P	0.151729	0.001
Metazoa Composition (Overall)	Total C	0.0244503	0.179
Metazoa Composition (Overall)	DOC	0.128206	0.001
Metazoa Composition (Overall)	NH4	-0.0134397	0.692
Metazoa Composition (Overall)	K	0.0100645	0.306
Metazoa Composition (Overall)	NO3	0.0349925	0.071
Metazoa Composition (Overall)	Ca	0.221399	0.001
Metazoa Composition (Overall)	Mg	0.203564	0.001
Metazoa Composition (Overall)	S	0.131687	0.001
Metazoa Composition (Overall)	Mn	0.131127	0.001
Metazoa Composition (Overall)	Fe	0.0275753	0.138
Metazoa Composition (Overall)	Zn	0.0502688	0.012
Metazoa Composition (Overall)	pH	0.28567	0.001
Metazoa Composition (Overall)	Al	0.020652	0.199
Metazoa Composition (Overall)	LOI	0.0403013	0.058
Metazoa Composition (Overall)	MAP	0.0583349	0.023
Metazoa Composition (Overall)	MAT	0.0589673	0.01
Metazoa Composition (Overall)	NPP	-0.0249876	0.845
Metazoa Composition (Overall)	Apicomplexa Composition	0.169389	0.001
Metazoa Composition (Overall)	Eugregarinorida Composition	0.161434	0.001
Metazoa Composition (Overall)	Neogregarinorida Composition	0.0505034	0.02
Annelida Composition	Resin P	0.0736496	0.03
Annelida Composition	Total C	-0.0191244	0.652
Annelida Composition	DOC	0.00709404	0.383
Annelida Composition	NH4	-0.0897265	0.971
Annelida Composition	K	0.00972069	0.393
Annelida Composition	NO3	-0.0121192	0.558
Annelida Composition	Ca	0.0580472	0.115
Annelida Composition	Mg	0.0509468	0.156
Annelida Composition	S	0.0821633	0.033
Annelida Composition	Mn	0.0564228	0.127
Annelida Composition	Fe	0.0902962	0.051
Annelida Composition	Zn	0.0598607	0.102
Annelida Composition	pH	0.112795	0.015
Annelida Composition	Al	-0.015963	0.632
Annelida Composition	LOI	-0.0366463	0.83
Annelida Composition	MAP	0.0854196	0.069
Annelida Composition	MAT	0.055775	0.116
Annelida Composition	NPP	-0.0428182	0.845
Annelida Composition	Apicomplexa Composition	0.0425164	0.134
Annelida Composition	Eugregarinorida Composition	0.030238	0.242
Annelida Composition	Neogregarinorida Composition	-8.826e-05	0.44
Arthropoda Composition	Resin P	0.0841887	0.004
Arthropoda Composition	Total C	0.0715571	0.013
Arthropoda Composition	DOC	0.05435	0.021
Arthropoda Composition	NH4	-0.0294572	0.829
Arthropoda Composition	K	0.0569329	0.028
Arthropoda Composition	NO3	0.0218511	0.26
Arthropoda Composition	Ca	0.00658151	0.412
Arthropoda Composition	Mg	0.0180553	0.25
Arthropoda Composition	S	0.0430061	0.094
Arthropoda Composition	Mn	-1.24329e-05	0.496
Arthropoda Composition	Fe	0.0038223	0.461
Arthropoda Composition	Zn	0.00394297	0.44
Arthropoda Composition	pH	0.118052	0.001
Arthropoda Composition	Al	0.0111178	0.327
Arthropoda Composition	LOI	0.0435909	0.06
Arthropoda Composition	MAP	0.00749444	0.388
Arthropoda Composition	MAT	-0.0129569	0.695
Arthropoda Composition	NPP	0.0648713	0.018
Arthropoda Composition	Apicomplexa Composition	0.100604	0.002
Arthropoda Composition	Eugregarinorida Composition	0.0907453	0.002
Arthropoda Composition	Neogregarinorida Composition	0.139847	0.002
Nematoda Composition	Resin P	0.0267336	0.147
Nematoda Composition	Total C	0.0501594	0.057
Nematoda Composition	DOC	0.0460394	0.012
Nematoda Composition	NH4	0.00137453	0.457
Nematoda Composition	K	0.0219518	0.197
Nematoda Composition	NO3	-0.00617726	0.576
Nematoda Composition	Ca	0.123522	0.001
Nematoda Composition	Mg	0.130677	0.001
Nematoda Composition	S	0.0997258	0.002
Nematoda Composition	Mn	0.036475	0.125
Nematoda Composition	Fe	0.0251889	0.179
Nematoda Composition	Zn	0.0539869	0.025
Nematoda Composition	pH	0.156828	0.001
Nematoda Composition	Al	0.0702147	0.017
Nematoda Composition	LOI	0.0741021	0.003
Nematoda Composition	MAP	0.0062415	0.399
Nematoda Composition	MAT	-0.0283846	0.843
Nematoda Composition	NPP	0.0458072	0.065
Nematoda Composition	Apicomplexa Composition	0.128869	0.001
Nematoda Composition	Eugregarinorida Composition	0.130148	0.001
Nematoda Composition	Neogregarinorida Composition	0.0427461	0.051

## Sheet: SI Table 7
Group	Best Subset of Variables	rho	P
Metazoa	soil pH, resin P, Mg, and S	0.34	< 0.05
Annelida	soil pH, resin P, S, and MAP	0.15	< 0.05
Arthropoda	soil pH, resin P, and S	0.14	< 0.05
Nematoda	soil pH, Mg, and S	0.18	< 0.05

## Sheet: SI Table 8
Group	Variable	rho	P
Metazoa Richness (Overall)	DOC	-0.156185	0.0253326
Metazoa Richness (Overall)	Resin P	0.127266	0.0689989
Metazoa Richness (Overall)	NO3	0.0923708	0.187745
Metazoa Richness (Overall)	Total C	0.0697054	0.320644
Metazoa Richness (Overall)	K	0.162011	0.0202965
Metazoa Richness (Overall)	NH4	-0.0201332	0.774472
Metazoa Richness (Overall)	Ca	0.220963	0.00145352
Metazoa Richness (Overall)	Mg	0.237711	0.000599095
Metazoa Richness (Overall)	S	0.145226	0.0377438
Metazoa Richness (Overall)	Mn	0.12239	0.0804264
Metazoa Richness (Overall)	Zn	0.156584	0.0249557
Metazoa Richness (Overall)	Fe	0.0369908	0.598492
Metazoa Richness (Overall)	pH	0.249434	0.000310124
Metazoa Richness (Overall)	MAP	-0.0408297	0.561065
Metazoa Richness (Overall)	NPP	-0.130881	0.0614107
Metazoa Richness (Overall)	MAT	0.0840266	0.230979
Metazoa Richness (Overall)	Al	-0.0543392	0.439029
Metazoa Richness (Overall)	LOI	0.147227	0.0351552
Metazoa Richness (Overall)	Apicomplexa	-0.0335069	0.633401
Metazoa Richness (Overall)	Eugregarinorida	-0.0481242	0.493207
Metazoa Richness (Overall)	Neogregarinorida	0.105305	0.132917
Annelida Richness	DOC	0.0169161	0.809758
Annelida Richness	Resin P	-0.0733776	0.295749
Annelida Richness	NO3	0.164741	0.0182525
Annelida Richness	Total C	-0.0457691	0.514628
Annelida Richness	K	0.0560297	0.424903
Annelida Richness	NH4	-0.0543549	0.438897
Annelida Richness	Ca	0.066591	0.342793
Annelida Richness	Mg	0.0669829	0.339954
Annelida Richness	S	0.20449	0.00327066
Annelida Richness	Mn	0.105014	0.133998
Annelida Richness	Zn	0.0542179	0.440053
Annelida Richness	Fe	-0.119363	0.088257
Annelida Richness	pH	0.0347029	0.62132
Annelida Richness	MAP	0.135144	0.053359
Annelida Richness	NPP	0.0670412	0.339532
Annelida Richness	MAT	-0.139545	0.0459847
Annelida Richness	Al	-0.121805	0.0818941
Annelida Richness	LOI	0.0962789	0.169669
Annelida Richness	Apicomplexa	0.0749127	0.285733
Annelida Richness	Eugregarinorida	-0.0159574	0.820352
Annelida Richness	Neogregarinorida	0.136479	0.0510245
Arthropoda Richness	DOC	0.0326022	0.642604
Arthropoda Richness	Resin P	-0.10011	0.153241
Arthropoda Richness	NO3	-0.127334	0.0688499
Arthropoda Richness	Total C	-0.0565643	0.420491
Arthropoda Richness	K	0.0299951	0.669427
Arthropoda Richness	NH4	0.00350006	0.960276
Arthropoda Richness	Ca	-0.0558414	0.426463
Arthropoda Richness	Mg	0.000649879	0.992621
Arthropoda Richness	S	0.00189865	0.978445
Arthropoda Richness	Mn	-0.05114	0.466483
Arthropoda Richness	Zn	-0.094658	0.177002
Arthropoda Richness	Fe	0.00529742	0.939909
Arthropoda Richness	pH	-0.117036	0.094682
Arthropoda Richness	MAP	0.0650869	0.353829
Arthropoda Richness	NPP	-0.0640506	0.361561
Arthropoda Richness	MAT	-0.0523033	0.456392
Arthropoda Richness	Al	0.0109287	0.876409
Arthropoda Richness	LOI	0.0342774	0.625606
Arthropoda Richness	Apicomplexa	0.0649612	0.354761
Arthropoda Richness	Eugregarinorida	0.107929	0.123471
Arthropoda Richness	Neogregarinorida	0.0348115	0.620228
Nematoda Richness	DOC	0.123762	0.0770653
Nematoda Richness	Resin P	-0.0632456	0.367639
Nematoda Richness	NO3	-0.0669318	0.340323
Nematoda Richness	Total C	0.0701085	0.317847
Nematoda Richness	K	-0.0770619	0.272097
Nematoda Richness	NH4	0.0685305	0.328888
Nematoda Richness	Ca	-0.0841194	0.230462
Nematoda Richness	Mg	-0.0317005	0.651831
Nematoda Richness	S	-0.0414919	0.554724
Nematoda Richness	Mn	-0.147133	0.0352722
Nematoda Richness	Zn	-0.15539	0.026096
Nematoda Richness	Fe	-0.100383	0.152116
Nematoda Richness	pH	0.0263786	0.707334
Nematoda Richness	MAP	0.0574106	0.413561
Nematoda Richness	NPP	-0.0410181	0.559258
Nematoda Richness	MAT	0.0401699	0.567417
Nematoda Richness	Al	0.0713194	0.30954
Nematoda Richness	LOI	0.0475338	0.498531
Nematoda Richness	Apicomplexa	-0.0133471	0.849355
Nematoda Richness	Eugregarinorida	-0.107472	0.125078
Nematoda Richness	Neogregarinorida	0.139911	0.0454112

## Sheet: SI Table 9
variable	P	rho	Taxa	Subnetwork
DOC	2.17e-21	0.599475	Apicomplexa	one
Resin P	8.96e-12	-0.453135	Apicomplexa	one
NO3	0.483322	-0.0492292	Apicomplexa	one
Total C	0.420302	0.0565872	Apicomplexa	one
K	6.9e-06	-0.308274	Apicomplexa	one
NH4	0.0133481	0.172572	Apicomplexa	one
Ca	1.46e-15	-0.519449	Apicomplexa	one
Mg	3.25e-13	-0.480056	Apicomplexa	one
S	0.213776	-0.0871999	Apicomplexa	one
Mn	0.759209	-0.0215374	Apicomplexa	one
Zn	0.0002399	-0.253857	Apicomplexa	one
Fe	0.64398	0.0324673	Apicomplexa	one
pH	3.94e-22	-0.608248	Apicomplexa	one
MAP	0.00049223	0.241269	Apicomplexa	one
NPP	0.960404	-0.0034888	Apicomplexa	one
MAT	0.0154756	-0.16891	Apicomplexa	one
Al	0.00014009	0.262878	Apicomplexa	one
LOI	0.691502	-0.02788	Apicomplexa	one
DOC	8.63e-08	0.363268	Metazoa	one
Resin P	7.81e-06	-0.306554	Metazoa	one
NO3	0.107849	-0.112634	Metazoa	one
Total C	0.328378	0.0686026	Metazoa	one
K	0.00011846	-0.265625	Metazoa	one
NH4	0.266773	0.0779209	Metazoa	one
Ca	1.39e-11	-0.449412	Metazoa	one
Mg	2.76e-09	-0.400192	Metazoa	one
S	3.44e-07	-0.347044	Metazoa	one
Mn	1.64e-05	-0.296025	Metazoa	one
Zn	0.00062378	-0.236974	Metazoa	one
Fe	0.00559447	0.19287	Metazoa	one
pH	1.26e-22	-0.613955	Metazoa	one
MAP	0.469334	0.0508139	Metazoa	one
NPP	0.099862	0.11525	Metazoa	one
MAT	0.988883	-0.0009791	Metazoa	one
Al	0.00034855	0.247396	Metazoa	one
LOI	0.177581	-0.0945322	Metazoa	one
DOC	6.01e-08	-0.36737	Apicomplexa	two
Resin P	1.36e-06	0.329944	Apicomplexa	two
NO3	7.74e-05	0.272471	Apicomplexa	two
Total C	0.343485	-0.0664958	Apicomplexa	two
K	1.65e-08	0.381572	Apicomplexa	two
NH4	0.633384	0.0335085	Apicomplexa	two
Ca	3.95e-11	0.44029	Apicomplexa	two
Mg	2.61e-07	0.350357	Apicomplexa	two
S	2.54e-11	0.444166	Apicomplexa	two
Mn	2.31e-09	0.401987	Apicomplexa	two
Zn	0.00015755	0.260936	Apicomplexa	two
Fe	0.819059	-0.0160743	Apicomplexa	two
pH	3.58e-10	0.420135	Apicomplexa	two
MAP	0.135897	-0.104507	Apicomplexa	two
NPP	0.0199827	-0.162414	Apicomplexa	two
MAT	0.313405	0.0707533	Apicomplexa	two
Al	8.42e-05	-0.271136	Apicomplexa	two
LOI	0.207711	0.0883622	Apicomplexa	two
DOC	1.64e-07	-0.355848	Metazoa	two
Resin P	5.78e-07	0.340686	Metazoa	two
NO3	0.0184855	0.164417	Metazoa	two
Total C	0.545103	-0.0425038	Metazoa	two
K	3.92e-06	0.315985	Metazoa	two
NH4	0.728235	-0.0244144	Metazoa	two
Ca	1.02e-12	0.47103	Metazoa	two
Mg	9.34e-12	0.452783	Metazoa	two
S	2.21e-06	0.323629	Metazoa	two
Mn	9.31e-07	0.334746	Metazoa	two
Zn	1.3e-05	0.299392	Metazoa	two
Fe	0.227072	-0.0847322	Metazoa	two
pH	2.69e-22	0.610177	Metazoa	two
MAP	0.0962754	-0.116478	Metazoa	two
NPP	1.98e-05	-0.293278	Metazoa	two
MAT	0.0311649	0.150571	Metazoa	two
Al	0.00076944	-0.233102	Metazoa	two
LOI	0.0988119	0.115606	Metazoa	two

## Sheet: SI Table 10
Apicomplexan Lineage	Metazoan Lineage	Sum of Edges	Subnetwork
Eugregarinorida	Annelida	0	one
Neogregarinorida	Annelida	0	one
Gregarinomorphea (GRE7)	Annelida	0	one
Adeleida	Annelida	0	one
Adeleida	Arthropoda	1	one
Eugregarinorida	Arthropoda	2	one
Gregarinomorphea (GRE7)	Arthropoda	1	one
Neogregarinorida	Arthropoda	2	one
Eugregarinorida	Gastrotricha	1	one
Neogregarinorida	Gastrotricha	1	one
Gregarinomorphea (GRE7)	Gastrotricha	0	one
Adeleida	Gastrotricha	0	one
Eugregarinorida	Nematoda	10	one
Gregarinomorphea (GRE7)	Nematoda	2	one
Neogregarinorida	Nematoda	2	one
Adeleida	Nematoda	0	one
Eugregarinorida	Platyhelminthes	0	one
Neogregarinorida	Platyhelminthes	0	one
Gregarinomorphea (GRE7)	Platyhelminthes	0	one
Adeleida	Platyhelminthes	0	one
Adeleida	Unknown Metazoan	2	one
Eugregarinorida	Unknown Metazoan	12	one
Neogregarinorida	Unknown Metazoan	0	one
Gregarinomorphea (GRE7)	Unknown Metazoan	0	one
Eugregarinorida	Annelida	1	two
Gregarinomorphea (GRE7)	Annelida	3	two
Neogregarinorida	Annelida	1	two
Adeleida	Annelida	0	two
Eugregarinorida	Arthropoda	1	two
Neogregarinorida	Arthropoda	0	two
Gregarinomorphea (GRE7)	Arthropoda	0	two
Adeleida	Arthropoda	0	two
Eugregarinorida	Gastrotricha	1	two
Neogregarinorida	Gastrotricha	0	two
Gregarinomorphea (GRE7)	Gastrotricha	0	two
Adeleida	Gastrotricha	0	two
Eugregarinorida	Nematoda	2	two
Gregarinomorphea (GRE7)	Nematoda	1	two
Neogregarinorida	Nematoda	2	two
Adeleida	Nematoda	0	two
Eugregarinorida	Platyhelminthes	3	two
Neogregarinorida	Platyhelminthes	2	two
Gregarinomorphea (GRE7)	Platyhelminthes	0	two
Adeleida	Platyhelminthes	0	two
Eugregarinorida	Unknown Metazoan	9	two
Gregarinomorphea (GRE7)	Unknown Metazoan	7	two
Neogregarinorida	Unknown Metazoan	3	two
Adeleida	Unknown Metazoan	0	two

[truncated: 1 more sheets: SI Table 11]
